# Supplementary material for: Design and Optimization of MoS2@rGO@NiFeS Nanocomposites for Hybrid Supercapattery Performance and Sensitive Electrochemical Detection
Source: Molecules. 2024 Nov 2;29(21):5195. doi: 10.3390/molecules29215195 (PMC11547647; doi:10.3390/molecules29215195)
Supplement: Supplementary file 1 [file molecules-29-05195-s001.zip]

Archive with 1 entries (1 files):
- molecules-3266655-supplementary.pdf
